# Supplementary material for: Autonomic ganglionic injection of α-synuclein fibrils as a model of pure autonomic failure α-synucleinopathy
Source: Nat Commun. 2020 Feb 18;11:934. doi: 10.1038/s41467-019-14189-9 (PMC7028908; doi:10.1038/s41467-019-14189-9)
Supplement: Supplementary file 4 — Source Data [file 41467_2019_14189_MOESM4_ESM.xlsx]

## Sheet: Figure. 2
Figure 2k
		Soluble	Insoluble
	Relative pα-syn level in α-Syn PFFs mice	0.00445275	1.87675
		0.00751967	1.08918
		0.00569513	1.78033
		Soluble	Insoluble
	Relative pα-syn level in PBS mice	0.00603094	0.397134
		0.00608672	0.193298
		0.0167906	0.369141
Figure 2l
		Soluble	Insoluble
	Relative pα-syn level in α-Syn PFFs mice	0.0252687	4.65775
		0.0187783	5.46506
		0.0274584	5.38932
		Soluble	Insoluble
	Relative pα-syn level in PBS mice	0.0284026	1.32928
		0.0324918	1.9965
		0.0876846	1.84492
Figure 2m
		Soluble	Insoluble
	Relative pα-syn level in α-Syn PFFs mice	0.0252687	3.89603
		0.0187783	5.57506
		0.0274584	4.93893
		Soluble	Insoluble
	Relative pα-syn level in PBS mice	0.045232	0.719217
		0.0376175	0.739341
		0.0382349	0.904062
Figure 2n
		Soluble	Insoluble
	Relative pα-syn level in α-Syn PFFs mice	0.0221589	2.20296
		0.0280488	1.71495
		0.0240031	2.72461
		Soluble	Insoluble
	Relative pα-syn level in PBS mice	0.079416	0.572558
		0.0487759	0.593119
		0.0279718	0.382262
Figure 2o
		Soluble	Insoluble
	Relative pα-syn level in α-Syn PFFs mice	0.00793987	1.64091
		0.0186565	1.01084
		0.0508175	1.24716
		Soluble	Insoluble
	Relative pα-syn level in PBS mice	0.00962067	0.0931614
		0.0176979	0.144638
		0.0199016	0.117153
Figure 2p
		Soluble	Insoluble
	Relative pα-syn level in α-Syn PFFs mice	0.0192594	2.07086
		0.00593678	2.311
		0.0215404	2.15026
		Soluble	Insoluble
	Relative pα-syn level in PBS mice	0.0224157	0.199503
		0.0180445	0.167581
		0.00601609	0.156803

## Sheet: Figure. 4
Figure 4a
		α-Syn PFFs mice	PBS mice
	Survival time (weeks of age)	16	88
		20	92
		20	92
		20	96
		20	96
		20	100
		20	100
		20	100
		24	100
		24	100
		24	100
		24	100
		24	100
		24	100
		24	104
		24	104
		24	104
		24	104
		28	104
		28	104
Figure 4b
		Orthostatic hypotension	Constipation	Hypohidrosis	Hyposmia
	Onset time (weeks post-injection (wpi)) in α-Syn PFFs mice	9.5	15.3	14.6	16.8
		13.9	13.8	13.8	17.1
		11.8	8.1	15.2	14.7
		8.8	10.4	15.8	18
		8.2	14.2	12.9	17.8
		11.4	15.5	14.2	15.6
		12.7	15.7	14.9	17.2
		12.7	12.7	13.4	16.6
		14.6	14.1	15.2	17.2
		14.1	15.8	15.9	16.1
		13.9	15	13.6	14.9
		13.4	14.1	17.9	14.9
		12.6	15.5	21.2	12.3
		11.9	14	12.3	10.4
		11.5	15.6	13.2	22.4
		10.7	12	10.5	15.5
		10.8	10	15.2	17.9
		13	12.7	10.9	12.5
		12	9.6	9.9	17.6
		11.1	13.1	13.2	15.6
		Orthostatic hypotension	Constipation	Hypohidrosis	Hyposmia
	Onset time (weeks post-injection (wpi)) in PBS mice	0	0	0	0
		0	0	0	0
		0	0	0	0
		0	0	0	0
		0	0	0	0
		0	0	0	0
		0	0	0	0
		0	0	0	0
		0	0	0	0
		0	0	0	0
		0	0	0	0
		0	0	0	0
		0	0	0	0
		0	0	0	0
		0	0	0	0
		0	0	0	0
		0	0	0	0
		0	0	0	0
		0	0	0	0
		0	0	0	0
Figure 4c
		Baseline	4 wpi	8 wpi	12 wpi	16 wpi	20 wpi
	α-syn group systolic pressure (mmHg)	140	133	133	125	132	108
		135	147	123	124	113	124
		134	123	138	128	124	120
		144	142	128	131	126	139
		138	147	139	121	107	118
		125	126	116	115	118	124
		114	133	115	114	131	129
		133	141	132	120	136	139
		138	141	142	122	123	123
		127	136	133	125	129	138
		146	128	138	129	115	113
		139	127	146	110	106	113
		118	142	135	119	132	111
		142	142	150	122	133	122
		124	131	137	119	115	116
		140	133	147	126	126	140
		148	128	137	134	124	121
		132	120	120	117	113	121
		144	138	138	127	120	118
		148	125	131	107	111	115
		Baseline	4 wpi	8 wpi	12 wpi	16 wpi	20 wpi
	α-syn group diastolic pressure (mmHg)	127	129	110	81	104	104
		123	120	120	102	105	85
		97	99	99	106	86	90
		124	117	116	100	106	89
		118	103	122	100	81	106
		111	117	114	101	102	84
		125	99	99	90	107	91
		124	108	102	87	99	107
		116	110	110	101	109	87
		102	116	105	104	123	103
		129	110	107	112	109	94
		106	108	108	96	101	104
		101	115	86	104	95	97
		110	95	107	95	94	91
		98	106	112	92	109	116
		94	122	104	101	97	113
		129	105	105	98	96	96
		97	117	107	106	81	101
		109	120	98	97	93	112
		108	114	137	96	84	91
		Baseline	4 wpi	8 wpi	12 wpi	16 wpi	20 wpi
	Control group systolic pressure (mmHg)	150	141	146	138	112	136
		133	134	124	134	126	130
		127	136	135	132	135	141
		138	131	131	140	139	131
		135	116	148	127	122	139
		137	117	145	129	121	125
		121	138	115	135	131	141
		135	140	128	123	138	134
		131	125	126	117	138	137
		147	143	136	130	123	133
		134	133	135	127	133	139
		119	138	127	124	139	124
		131	138	131	142	128	138
		132	134	118	132	124	131
		140	131	121	131	146	123
		133	154	138	130	140	129
		136	116	143	123	140	133
		137	114	125	145	139	126
		120	148	124	149	125	140
		133	126	137	137	126	132
		Baseline	4 wpi	8 wpi	12 wpi	16 wpi	20 wpi
	Control group diastolic pressure (mmHg)	120	116	125	99	117	105
		96	101	105	120	111	108
		113	117	90	94	130	90
		111	99	114	115	103	109
		103	116	117	114	115	122
		122	110	131	116	115	97
		95	114	97	110	108	95
		115	107	119	88	84	109
		124	119	105	126	86	108
		116	112	106	111	103	105
		109	117	122	104	119	103
		100	113	111	117	116	113
		109	110	115	114	107	120
		105	102	119	106	121	103
		100	104	131	89	120	93
		116	120	132	107	115	123
		110	119	109	116	98	108
		119	114	124	101	110	118
		105	122	108	128	111	123
		108	95	91	113	118	113
Figure 4d
		Baseline	4 wpi	8 wpi	12 wpi	16 wpi	20 wpi
	α-syn group systolic pressure (mmHg)	137	137	126	111	120	102
		136	144	125	118	107	117
		131	131	131	115	115	112
		137	136	135	121	115	123
		140	142	143	117	107	119
		132	139	128	109	117	113
		126	138	127	109	112	113
		127	138	126	110	120	120
		145	138	144	111	119	116
		129	133	126	112	113	116
		140	131	135	121	106	110
		140	139	139	111	102	105
		125	136	137	112	119	105
		136	139	145	109	124	103
		127	126	138	121	112	121
		128	126	138	118	113	119
		141	131	141	120	110	109
		129	128	129	118	104	107
		137	143	129	120	117	118
		136	136	136	109	114	109
		Baseline	4 wpi	8 wpi	12 wpi	16 wpi	20 wpi
	α-syn group diastolic pressure (mmHg)	120	123	117	80	91	100
		120	113	123	101	93	79
		100	96	107	93	77	84
		118	121	109	91	99	86
		113	100	124	86	77	90
		113	114	107	98	89	76
		119	102	96	82	103	84
		117	102	109	83	86	94
		119	112	105	98	100	81
		96	122	109	102	100	90
		120	122	98	103	97	83
		112	115	114	91	93	96
		105	120	98	99	86	89
		115	97	104	87	88	82
		96	100	115	89	101	105
		98	115	98	94	96	104
		123	106	118	90	81	88
		98	111	98	101	84	93
		111	125	101	95	99	103
		104	115	125	92	76	90
		Baseline	4 wpi	8 wpi	12 wpi	16 wpi	20 wpi
	Control group systolic pressure (mmHg)	145	144	143	133	124	134
		131	127	128	131	121	137
		124	144	128	129	136	141
		139	124	136	131	136	134
		130	122	141	138	122	135
		136	124	143	127	122	120
		123	133	123	136	143	135
		136	134	135	136	128	122
		124	132	120	126	144	134
		141	136	132	133	128	128
		138	138	137	124	126	142
		130	136	121	127	136	132
		130	142	124	136	135	139
		126	131	120	127	128	132
		132	125	127	140	139	121
		144	145	139	128	135	122
		140	122	144	122	135	125
		138	126	130	144	131	130
		127	142	134	142	128	135
		134	134	142	130	125	124
		Baseline	4 wpi	8 wpi	12 wpi	16 wpi	20 wpi
	Control group diastolic pressure (mmHg)	109	123	123	97	118	100
		98	96	113	121	123	102
		114	111	97	107	120	96
		104	104	116	112	96	112
		98	114	111	117	112	124
		119	114	124	110	122	98
		96	111	99	105	112	95
		123	101	113	95	97	99
		121	121	100	120	95	109
		110	118	107	107	106	100
		100	111	113	105	107	96
		106	114	117	118	115	116
		121	115	119	109	106	119
		99	99	113	106	114	104
		107	107	121	95	108	97
		118	117	125	110	102	113
		104	122	106	124	107	114
		120	120	117	106	101	115
		112	116	102	121	122	123
		104	103	98	111	116	114
Figure 4e
		Baseline	4 wpi	8 wpi	12 wpi	16 wpi	20 wpi
	α-syn group systolic pressure (mmHg)	-3	4	-7	-14	-12	-6
		1	-3	2	-6	-6	-7
		-3	8	-7	-13	-9	-8
		-7	-6	7	-10	-11	-16
		2	-5	4	-4	0	1
		7	13	12	-6	-1	-11
		12	5	12	-5	-19	-16
		-6	-3	-6	-10	-16	-19
		7	-3	2	-11	-4	-7
		2	-3	-7	-13	-16	-22
		-6	3	-3	-8	-9	-3
		1	12	-7	1	-4	-8
		7	-6	2	-7	-13	-6
		-6	-3	-5	-13	-9	-19
		3	-5	1	2	-3	5
		-12	-7	-9	-8	-13	-21
		-7	3	4	-14	-14	-12
		-3	8	9	1	-9	-14
		-7	5	-9	-7	-3	0
		-12	11	5	2	3	-6
		Baseline	4 wpi	8 wpi	12 wpi	16 wpi	20 wpi
	α-syn group diastolic pressure (mmHg)	-7	-6	7	-1	-13	-4
		-3	-7	3	-1	-12	-6
		3	-3	8	-13	-9	-6
		-6	4	-7	-9	-7	-3
		-5	-3	2	-14	-4	-16
		2	-3	-7	-3	-13	-8
		-6	3	-3	-8	-4	-7
		-7	-6	7	-4	-13	-13
		3	2	-5	-3	-9	-6
		-6	6	4	-2	-23	-13
		-9	12	-9	-9	-12	-11
		6	7	6	-5	-8	-8
		4	5	12	-5	-9	-8
		5	2	-3	-8	-6	-9
		-2	-6	3	-3	-8	-11
		4	-7	-6	-7	-1	-9
		-6	1	13	-8	-15	-8
		1	-6	-9	-5	3	-8
		2	5	3	-2	6	-9
		-4	1	-12	-4	-8	-1
		Baseline	4 wpi	8 wpi	12 wpi	16 wpi	20 wpi
	Control group systolic pressure (mmHg)	-5	3	-3	-5	12	-2
		-2	-7	4	-3	-5	7
		-3	8	-7	-3	1	0
		1	-7	5	-9	-3	3
		-5	6	-7	11	0	-4
		-1	7	-2	-2	1	-5
		2	-5	8	1	12	-6
		1	-6	7	13	-10	-12
		-7	7	-6	9	6	-3
		-6	-7	-4	3	5	-5
		4	5	2	-3	-7	3
		11	-2	-6	3	-3	8
		-1	4	-7	-6	7	1
		-6	-3	2	-5	4	1
		-8	-6	6	9	-7	-2
		11	-9	1	-2	-5	-7
		4	6	1	-1	-5	-8
		1	12	5	-1	-8	4
		7	-6	10	-7	3	-5
		1	8	5	-7	-1	-8
		Baseline	4 wpi	8 wpi	12 wpi	16 wpi	20 wpi
	Control group diastolic pressure (mmHg)	-11	7	-2	-2	1	-5
		2	-5	8	1	12	-6
		1	-6	7	13	-10	6
		-7	5	2	-3	-7	3
		-5	-2	-6	3	-3	2
		-3	4	-7	-6	7	1
		1	-3	2	-5	4	0
		8	-6	-6	7	13	-10
		-3	2	-5	-6	9	1
		-6	6	1	-4	3	-5
		-9	-6	-9	1	-12	-7
		6	1	6	1	-1	3
		12	5	4	-5	-1	-1
		-6	-3	-6	0	-7	1
		7	3	-10	6	-12	4
		2	-3	-7	3	-13	-10
		-6	3	-3	8	9	6
		1	6	-7	5	-9	-3
		7	-6	-6	-7	11	0
		-4	8	7	-2	-2	1
Figure 4f
		Baseline	4 wpi	8 wpi	12 wpi	16 wpi	20 wpi
	Heart rate (times/minute) in α-Syn PFFs mice - upright position	444	453	454	468	459	464
		441	453	466	470	465	451
		470	462	455	440	456	442
		440	453	475	477	458	480
		449	443	464	467	456	445
		459	451	467	449	458	454
		476	470	444	457	445	463
		466	452	451	441	471	442
		474	465	445	470	453	442
		467	471	477	455	460	473
		444	473	447	456	446	467
		461	455	443	476	459	476
		459	474	466	458	477	472
		465	440	479	476	456	467
		468	460	444	446	468	456
		461	476	472	472	443	441
		470	478	460	455	448	480
		456	467	450	456	446	461
		458	448	453	471	453	472
		478	453	447	451	440	454
		Baseline	4 wpi	8 wpi	12 wpi	16 wpi	20 wpi
	Heart rate (times/minute) in α-Syn PFFs mice - lying position	472	443	477	444	464	440
		452	446	471	461	442	444
		476	474	468	478	467	455
		459	479	441	445	470	473
		464	468	465	444	474	472
		464	453	460	464	458	442
		468	464	455	455	450	449
		463	479	465	463	450	453
		448	480	468	479	454	452
		458	479	477	467	479	467
		469	451	473	455	452	479
		479	456	468	470	479	453
		464	449	463	452	462	446
		445	466	476	472	456	446
		469	466	475	448	477	447
		448	447	459	468	461	451
		458	479	472	451	461	470
		477	445	443	464	443	450
		474	454	449	471	476	460
		477	468	460	473	453	448
		Baseline	4 wpi	8 wpi	12 wpi	16 wpi	20 wpi
	Heart rate (times/minute) in PBS mice - upright position	453	457	474	477	460	478
		458	445	477	473	445	440
		459	460	441	440	457	445
		443	456	470	442	476	451
		474	470	476	455	472	460
		454	455	454	461	469	457
		445	447	466	459	463	458
		479	446	449	458	454	464
		451	456	442	470	448	475
		454	449	478	459	468	449
		472	470	465	472	462	456
		445	470	444	459	469	456
		478	468	468	479	468	447
		452	452	446	480	464	458
		456	459	469	450	451	475
		470	463	462	476	471	465
		464	443	469	440	442	476
		450	479	453	478	480	451
		467	460	477	479	459	445
		454	479	470	444	475	448
		Baseline	4 wpi	8 wpi	12 wpi	16 wpi	20 wpi
	Heart rate (times/minute) in PBS mice - lying position	457	450	458	453	475	452
		464	476	448	452	474	474
		469	465	442	448	469	443
		468	443	451	480	452	455
		473	479	471	473	476	447
		477	444	473	465	469	472
		444	456	478	451	457	447
		472	477	451	480	463	460
		452	468	471	478	451	476
		477	440	470	460	450	471
		451	454	461	449	463	440
		456	461	471	446	466	473
		446	464	475	459	457	447
		451	453	472	475	462	458
		475	454	467	450	477	459
		471	478	466	463	455	441
		461	460	442	440	442	466
		455	446	468	449	473	455
		453	453	461	453	448	470
		480	459	468	458	463	459
Figure 4g
		Baseline	4 wpi	8 wpi	12 wpi	16 wpi	20 wpi
	Gastrointestinal transit (%) in α-Syn PFFs mice	0.87	0.92	0.75	0.76	0.64	0.51
		0.94	0.85	0.8	0.84	0.7	0.61
		0.95	0.53	0.75	0.74	0.54	0.43
		0.61	0.53	0.81	0.76	0.5	0.49
		0.92	0.64	0.86	0.83	0.26	0.62
		0.59	0.88	0.97	0.73	0.57	0.62
		0.82	0.9	0.79	0.73	0.69	0.67
		0.82	0.82	0.95	0.8	0.3	0.49
		0.86	0.84	0.42	0.65	0.62	0.52
		0.91	0.9	0.97	0.6	0.49	0.33
		0.8	0.9	0.83	0.87	0.58	0.63
		0.76	0.93	0.57	0.82	0.58	0.5
		0.96	0.79	0.9	0.58	0.63	0.7
		0.92	0.83	0.92	0.7	0.63	0.61
		0.8	0.8	0.83	0.76	0.68	0.4
		0.71	0.86	0.94	0.94	0.43	0.62
		0.82	0.92	0.81	0.83	0.51	0.66
		0.89	0.87	0.87	0.78	0.49	0.63
		0.95	0.92	0.91	0.86	0.67	0.6
		0.76	0.78	0.81	0.59	0.51	0.41
		Baseline	4 wpi	8 wpi	12 wpi	16 wpi	20 wpi
	Gastrointestinal transit (%) in PBS mice	0.97	0.91	0.95	0.97	0.9	0.98
		0.72	0.72	0.9	0.8	0.89	0.91
		0.86	0.93	0.89	0.87	0.79	0.95
		0.92	0.92	0.87	0.78	0.82	0.71
		0.8	0.94	0.86	0.89	0.78	0.55
		0.77	0.86	0.89	0.9	0.71	0.71
		0.53	0.91	0.71	0.82	0.76	0.91
		0.43	0.88	0.83	0.76	0.8	0.82
		0.96	0.92	0.73	0.84	0.78	0.85
		0.85	0.95	0.85	0.92	0.84	0.81
		0.91	0.51	0.52	0.56	0.86	0.65
		0.79	0.8	0.71	0.75	0.76	0.82
		0.73	0.85	0.93	0.87	0.72	0.78
		0.9	0.87	0.82	0.74	0.91	0.71
		0.83	0.93	0.73	0.77	0.79	0.83
		0.72	0.91	0.91	0.73	0.71	0.73
		0.85	0.9	0.79	0.94	0.94	0.9
		0.82	0.81	0.93	0.91	0.92	0.93
		0.72	0.85	0.94	0.9	0.77	0.89
		0.93	0.85	0.93	0.72	0.92	0.85
Figure 4h
		Baseline	4 wpi	8 wpi	12 wpi	16 wpi	20 wpi
	Time (min) in α-Syn PFFs mice	0.7	0.9	0.8	0.9	3.4	3.2
		1.4	1	1	1	2.9	3.6
		1.1	0.6	1.2	0.8	3.2	3.4
		0.9	0.9	1.3	0.8	3.5	3.4
		1	0.6	1.5	0.9	4.1	4
		0.9	1.2	1.1	1.1	1.7	3.4
		0.9	0.8	1.3	1.3	3.1	3.1
		0.6	1	0.7	0.7	3.7	4
		1	1.1	0.9	1.1	1.9	3.6
		0.7	0.8	1	0.5	4.1	3.8
		0.8	0.8	1.1	1.4	3.9	3.7
		1.5	1.6	0.9	1.2	3.5	3.6
		0.8	1.2	0.9	1.6	2	3.5
		0.9	0.9	0.8	1.2	2.5	4.3
		1	0.7	0.6	1.7	3.1	4.3
		1.1	1.4	0.7	1.9	3.8	3.5
		1	0.9	1.3	1.9	4	3.5
		0.9	0.6	1.1	0.9	3.3	4.5
		1	1.2	1.1	1.6	3.4	4.4
		0.9	1.1	1.5	1.3	4.3	3.7
		Baseline	4 wpi	8 wpi	12 wpi	16 wpi	20 wpi
	Time (min) in PBS mice	1.4	1	0.7	0.6	1.1	0.8
		1.1	0.8	1.3	1.5	0.9	1
		1.1	0.8	0.7	1.1	1.2	0.6
		1.2	1.4	1	1.3	1.1	0.7
		0.9	0.7	1.2	0.7	1.5	1.5
		1.3	1.4	1.2	1.2	1.5	0.7
		1.4	0.8	1.6	1.3	0.7	1.2
		0.9	1.4	1	0.8	1.1	0.6
		0.6	0.7	0.8	1.3	0.7	0.7
		1.1	0.9	0.9	1.4	1.1	1.6
		1.8	0.9	1.2	1.7	0.9	1
		0.7	1	0.9	1.1	1.4	0.9
		0.7	1.7	0.8	0.8	0.9	1.2
		1.2	1.2	1.1	1	1.2	0.8
		1.3	1	1.7	1	0.8	0.9
		1	1.5	1	0.9	1.1	1.1
		1.1	0.7	1	0.7	1.2	1.3
		1.4	1.2	0.8	1	1.2	0.8
		0.7	0.6	1.1	0.6	0.6	1.4
		1.5	1	0.9	1.5	0.8	1.3
Figure 2i
		Baseline	4 wpi	8 wpi	12 wpi	16 wpi	20 wpi
	The number of spots in α-Syn PFFs mice	269	285	256	152	283	233
		259	375	312	142	221	163
		220	324	163	251	69	94
		292	260	331	219	157	154
		271	246	393	191	94	101
		258	218	310	333	130	173
		370	218	287	315	140	95
		224	221	224	292	170	114
		317	312	254	228	143	123
		292	304	235	268	131	148
		194	250	133	247	176	179
		297	151	269	279	178	136
		301	221	308	226	166	94
		320	328	229	334	172	130
		154	238	223	198	164	172
		359	318	244	340	122	101
		292	258	323	324	127	101
		248	362	215	289	96	178
		237	227	314	325	160	127
		234	214	263	274	134	158
		Baseline	4 wpi	8 wpi	12 wpi	16 wpi	20 wpi
	The number of spots in PBS mice	355	332	260	250	285	263
		293	245	170	243	227	219
		233	436	170	305	273	186
		394	264	255	287	304	250
		258	311	324	352	325	235
		378	351	183	150	250	242
		262	247	148	237	290	192
		245	245	278	284	232	286
		328	259	233	301	310	256
		302	266	313	253	227	328
		241	320	244	307	223	317
		309	322	443	223	281	271
		256	298	284	289	259	313
		214	322	322	265	290	324
		319	314	348	316	265	311
		319	217	298	295	269	228
		219	299	324	299	222	314
		237	266	461	224	262	156
		272	280	269	314	244	241
		237	251	255	282	290	258
Figure 2j
		Baseline	4 wpi	8 wpi	12 wpi	16 wpi	20 wpi
	The number of spots in α-Syn PFFs mice	520	615	486	485	309	247
		479	501	380	545	306	225
		372	543	547	326	243	360
		448	388	353	504	244	267
		357	317	499	439	258	324
		526	279	430	369	258	293
		405	371	454	426	225	175
		431	544	398	325	272	158
		468	412	515	406	151	247
		408	308	404	418	395	177
		392	541	442	484	294	263
		456	535	487	469	205	244
		534	491	362	359	228	243
		541	435	447	352	225	233
		379	488	446	506	279	257
		540	460	388	405	172	158
		369	449	390	471	230	262
		527	384	432	324	263	257
		387	416	389	549	160	221
		437	527	439	372	202	268
		Baseline	4 wpi	8 wpi	12 wpi	16 wpi	20 wpi
	The number of spots in PBS mice	591	553	433	417	475	355
		489	408	283	405	379	365
		389	726	284	508	455	644
		657	640	425	479	507	416
		430	518	573	587	541	392
		630	285	305	250	416	404
		472	499	239	427	471	419
		536	513	438	540	513	373
		520	445	475	399	428	548
		382	463	464	488	386	491
		520	500	673	387	437	443
		466	442	580	512	436	475
		373	511	527	423	463	523
		521	481	436	407	389	393
		485	530	433	361	484	466
		369	440	505	528	532	495
		453	458	407	467	469	532
		478	422	529	470	390	546
		489	500	378	411	499	357
		425	438	393	436	550	374
Figure 4l
		α-Syn PFFs mice	PBS mice
	% area occupied by TH staining	6.164	20.847
		8.368	23.546
		4.412	19.152
		6.199	16.406
		7.832	20.8
		5.447	19.557
		8.247	16.939
Figure 4m
		Baseline	4 wpi	8 wpi	12 wpi	16 wpi	20 wpi
	Time (min) in α-Syn PFFs mice	0.72	1.48	1.8	1.94	3.26	9.93
		1.42	1.28	1.03	0.79	8.71	6.91
		2.08	1.42	1.22	2.34	7.69	6.37
		0.77	1.75	0.93	1.33	8.36	7.41
		0.88	1.12	1.3	0.72	5.68	9.33
		1.87	1.82	1.9	3.21	5.89	11.43
		1.4	1.67	1.53	3.78	5.39	9.22
		1.62	1.05	1.7	3.36	4.01	10.33
		2.61	0.91	0.7	3.3	3.25	6.84
		1.6	1.3	1.13	1.51	6.65	9.35
		0.99	2.11	2.75	1.49	5.85	11.04
		0.64	0.78	2.86	3.12	8.91	3.38
		2.4	2.14	0.69	1.55	5.86	6.46
		2.83	1.15	2.16	1.07	4.16	6.15
		1.01	1.71	1.25	1.08	6.34	7.93
		1.74	0.64	1.18	4.14	8.75	9.23
		2.64	2.08	2.2	1.78	5.97	6.57
		2.36	1.84	2.98	3.21	4.3	12.42
		1.62	2.97	1.55	3.37	4.17	10.2
		1.52	1.56	0.74	2.31	5.85	3.29
		Baseline	4 wpi	8 wpi	12 wpi	16 wpi	20 wpi
	Time (min) in PBS mice	1.7	2.25	1.46	0.73	1.62	1.99
		2.12	0.72	0.75	0.87	1.65	0.61
		2.93	1.03	2.14	1.18	3.69	2.07
		2.95	1.9	1.2	1.79	1.71	1.07
		2.82	0.76	0.89	1.92	1.66	2.97
		2.66	1	1.91	1.55	2.3	4.63
		1.7	1.27	1.51	2.38	0.95	0.85
		1.39	2.74	2.78	2.23	2.01	1.79
		0.94	1.33	2.93	2.48	2.83	1.84
		2.93	2.3	1.65	2.89	1.69	2.16
		1.62	1.28	2.15	5.8	1.51	1.09
		0.85	2.99	0.95	3.33	2.28	1.25
		1.17	1.73	2.05	2.74	3.28	2.6
		2.7	1.61	2.12	0.79	1.05	2.12
		1.55	1.49	1.44	1.94	2.92	1.78
		1.28	2.18	4.12	2.18	1.11	2.64
		1.13	2.97	1.26	2.78	1.94	1.15
		1.22	1.64	1.62	2.88	2.16	2.65
		0.7	1.22	1.64	2.61	0.74	0.8
		2.07	1.58	1.33	0.81	1.89	1.49

## Sheet: Figure. 5
Figure 5a
		Baseline	4 wpi	8 wpi	12 wpi	16 wpi	20 wpi
	Beam walking time (s) in α-Syn PFFs mice	4	3.4	3.3	4.7	12.8	12
		4.3	3.2	3.2	4.1	12.5	13.5
		4.8	3.5	4.5	3.2	12.8	12.6
		3.5	4.4	4.2	3.3	12.4	12
		4.4	4.3	4.7	3.8	13.4	12.1
		4.4	6.3	2.2	6	13.4	12
		1.8	5.6	3.9	4.1	8.9	12.9
		4	3.7	2.1	4.2	13.8	9.6
		3.5	3.1	6.4	2	12.4	12.1
		5.3	3.6	2.7	1.9	13.4	14
		2.1	3.5	6.5	2.4	12.1	12.5
		3.8	2.2	3.4	3.8	13.8	13
		5.2	3.8	3.4	3.3	12.1	14.2
		3.5	2.1	5.3	3.3	10.6	12.1
		3.5	3.3	3.1	3.1	12.5	13.2
		3.9	2.8	4.6	3.3	13.9	14.2
		2.1	4.4	5.6	5	12.5	14.7
		4.6	4.6	4.5	4.6	13.7	13.1
		3.3	3.5	3.9	4.2	12.3	13.9
		4.3	3.7	4.2	4.1	13.4	12.1
		Baseline	4 wpi	8 wpi	12 wpi	16 wpi	20 wpi
	Beam walking time (s) in PBS mice	3.9	3.2	3.2	3.9	3.6	3.1
		3.1	3.1	3.9	3.7	4.4	4.6
		5.2	6.4	6.1	5	5.5	5.2
		3.2	4.6	4.7	3.4	3.2	3.2
		4	4.6	4.7	3	3.8	3.7
		3.8	4.7	4.7	4.1	3.5	3.8
		4	4	3.8	3.8	3.1	3.7
		5.2	6.8	6.6	5.3	6	6.6
		3.4	3.1	3.3	4	4.4	4.2
		4.4	4.5	4.6	4.5	4.3	3.3
		4.4	3.4	4	3.4	4.7	3.1
		2.6	2.5	1.7	1.8	2.4	1.8
		3.1	3.8	3	3.4	4.6	4.5
		4.5	4.6	3.9	3.3	3.7	4
		4.2	3.8	3.4	3.1	4.5	3.3
		2.6	3.1	3.8	2.5	2.5	3.5
		2.7	3.2	3.2	2.8	2.6	3.1
		4.6	4.7	3.9	4.1	4.7	3.4
		4.6	3.1	3.5	4.8	3.8	3.8
		4.6	3.2	4.6	3.3	4	4.5
Figure 5b
		Baseline	4 wpi	8 wpi	12 wpi	16 wpi	20 wpi
	Number of errors in α-Syn PFFs mice	0	0	0	0	5	6
		0	0	0	0	4	4
		0	0	0	0	2	2
		0	0	0	0	6	2
		0	0	0	0	6	4
		0	0	0	0	3	5
		0	0	0	1	6	5
		0	0	0	0	4	6
		0	0	0	0	4	5
		0	0	0	0	5	6
		0	0	0	0	5	4
		0	0	0	0	2	6
		0	0	0	0	6	6
		0	2	0	0	6	4
		0	0	0	0	4	5
		0	0	0	0	4	4
		0	0	0	0	6	4
		0	0	1	0	4	6
		0	0	0	0	5	5
		0	0	0	0	4	5
		Baseline	4 wpi	8 wpi	12 wpi	16 wpi	20 wpi
	Number of errors in PBS mice	0	0	0	0	0	0
		0	0	0	0	0	0
		0	0	0	0	0	0
		0	0	2	0	0	0
		0	0	0	0	0	0
		0	0	0	0	1	0
		0	0	0	0	0	0
		0	1	0	0	0	0
		0	0	0	0	1	1
		0	0	0	0	0	0
		0	0	0	0	0	0
		0	0	0	0	0	0
		0	0	0	0	0	0
		0	1	0	0	0	0
		0	0	0	0	0	0
		0	0	0	0	0	0
		0	0	0	0	0	0
		1	0	0	0	0	0
		0	0	0	0	0	0
		0	0	0	0	0	0
Figure 5c
		Baseline	4 wpi	8 wpi	12 wpi	16 wpi	20 wpi
	Latency (s) in α-Syn PFFs mice	180	180	180	180	155	157
		180	180	180	180	175	171
		180	180	180	180	168	176
		180	180	180	180	166	178
		180	180	180	180	154	170
		180	180	180	180	169	175
		180	180	180	180	172	166
		180	180	180	180	163	157
		180	180	180	180	167	179
		180	180	180	180	163	171
		180	180	180	180	163	155
		180	180	180	180	158	163
		180	180	180	180	169	156
		180	180	180	180	174	169
		180	180	180	180	175	151
		180	180	180	180	155	178
		180	180	180	180	169	178
		180	180	180	180	165	173
		180	180	180	180	153	173
		180	180	180	180	163	166
		Baseline	4 wpi	8 wpi	12 wpi	16 wpi	20 wpi
	Latency (s) in PBS mice	180	180	180	180	180	180
		180	180	180	180	180	180
		180	180	180	180	180	180
		180	180	180	180	180	180
		180	180	180	180	180	180
		180	180	180	180	180	180
		180	180	180	180	180	180
		180	180	180	180	173	180
		180	180	180	180	180	180
		180	180	180	180	180	180
		180	180	180	180	180	180
		180	180	180	180	180	180
		180	180	180	166	180	180
		180	180	180	180	180	180
		180	180	180	180	180	180
		180	180	180	180	180	180
		180	180	180	180	180	180
		180	180	180	180	180	180
		180	180	180	180	180	180
		180	180	180	180	180	180
Figure 5d
		Baseline	4 wpi	8 wpi	12 wpi	16 wpi	20 wpi
	Hanging wire (s) in α-Syn PFFs mice	180	180	180	180	180	180
		180	180	180	180	180	180
		180	180	180	180	180	177
		180	180	180	180	164	180
		180	180	180	180	180	180
		180	180	180	180	180	160
		180	180	180	180	180	180
		180	180	180	180	180	180
		180	180	180	180	180	180
		180	180	180	180	180	180
		180	180	180	180	180	180
		180	180	180	180	180	180
		180	180	180	180	180	180
		180	180	180	180	180	180
		180	180	180	180	173	180
		180	180	180	180	180	172
		180	180	180	180	180	180
		180	180	180	180	180	180
		180	180	180	180	180	180
		180	180	180	180	180	180
		Baseline	4 wpi	8 wpi	12 wpi	16 wpi	20 wpi
	Hanging wire (s) in PBS mice	180	180	180	180	180	180
		180	180	180	180	180	180
		180	180	180	180	180	180
		180	180	180	180	180	180
		180	173	180	180	180	180
		180	180	180	180	180	174
		180	170	180	180	180	180
		180	180	180	180	180	180
		180	180	180	180	180	180
		180	180	180	180	180	180
		180	180	180	180	180	180
		180	180	180	180	180	180
		180	180	180	180	180	180
		180	177	180	180	180	180
		180	180	180	180	180	180
		180	180	180	180	180	180
		180	180	180	180	180	180
		180	180	180	180	180	180
		180	180	180	180	180	180
		180	180	180	180	180	180
Figure 5e
		Baseline	4 wpi	8 wpi	12 wpi	16 wpi	20 wpi
	Fore-base width (cm) in α-Syn PFFs mice	3.09	2.49	3.81	3.3	3.21	3.47
		1.92	3.51	3.14	3.18	3.19	3.08
		2.19	3.53	3.2	3.28	2	3.52
		3.27	3.53	3.51	3.1	3.22	3.12
		3	3.06	3.15	3.98	3.51	2.93
		3.54	3.8	3.23	3.13	2.4	2.95
		2.79	3.39	2.74	3.07	3.17	1.99
		3.4	3.25	2.49	3.47	3.38	4.24
		2.15	3.39	3.09	3.78	4.08	3.12
		3.25	3.44	2.79	2.88	3.44	3.49
		4.05	4.29	2.84	2.18	4.15	3.71
		3.44	3.29	2.93	2.83	3.26	4.17
		2.71	3.77	3.47	3.81	3.42	3.27
		3.78	3.4	2.95	3.62	3.13	2.05
		2.96	3.57	3.25	3.41	3.25	4.34
		4.26	4.07	3.41	3.41	3.18	2.15
		4.13	3.45	2.28	3.15	3.25	2.89
		3.36	3.7	2.98	3.03	3.21	3.48
		3.33	3.42	3.37	3.13	3.08	3.49
		3.23	3.29	3.26	3.27	2.7	3.76
		Baseline	4 wpi	8 wpi	12 wpi	16 wpi	20 wpi
	Fore-base width (cm) in PBS mice	3.2	2.16	3.22	3.48	3.57	2.37
		3.73	4.18	3.21	3.52	3.56	3.56
		3.56	3.78	3.47	3.74	3.44	4.16
		3.54	3.66	3.15	4.07	3.24	2.04
		3.49	3.85	3.08	4.27	3.45	4.26
		2.3	3.34	2.71	3.07	3.48	3.19
		2.13	2.3	3.12	3.2	1.93	3.45
		3.31	4.02	3.3	2.16	4.12	3.07
		3.5	3.47	3.22	2.41	3.61	3.67
		2.5	2.97	3.49	3.69	4.16	2.9
		4.2	3.4	3.49	3.16	2.97	3.13
		3.04	2.88	3.25	3.67	2.2	3.58
		2.12	3.29	3.18	3.2	3.18	2.89
		3.08	3.47	3.52	3.31	3.35	3.15
		3.66	3.23	3.29	3.26	3.33	2.95
		3.23	3.33	3.58	3.54	3.43	3.24
		4.13	2.88	3.52	3.73	3.03	3.71
		4.18	3.46	3.25	2.67	3.03	3.13
		3.39	3.51	3.2	3.65	2.97	2.96
		3.88	3.38	2.64	3.09	3.3	3.63
Figure 5f
		Baseline	4 wpi	8 wpi	12 wpi	16 wpi	20 wpi
	Forelimb stride (cm) in α-Syn PFFs mice	6.42	6.5	5.97	6.25	6.36	6.15
		5.83	6.27	6.06	6.03	6.74	5.7
		6.06	5.95	6.28	7.33	5.84	5.71
		5.97	4.75	5.27	6.18	6.16	7.45
		6.26	6.34	5.61	6.31	6.57	5.52
		5.82	4.8	6.62	5.77	6.77	6.7
		5.77	5.92	6.1	6.3	6.46	5.72
		5.64	5.4	6.39	5.53	5.88	4.64
		5.83	5.84	6.13	5.18	5.13	5.77
		4.6	5.69	5.9	5.59	6.3	5.18
		5.9	5.62	5.33	6.04	6.66	6.1
		4.76	5.88	7.43	6.71	5.96	5.51
		6.07	5.85	5.94	6.15	5.93	5.8
		6.49	5.74	6.38	5.9	6.12	6.55
		4.63	4.32	5.98	5.28	6.52	6.52
		6.91	5.83	5.79	6.06	6.04	6.23
		5.79	5.77	6.02	7.38	6.36	6.44
		5.98	6.13	6.14	6.15	6.31	6.13
		7.31	5.95	5.7	6.32	6.74	6.5
		5.67	6.71	6.02	5.79	6.14	5.96
		Baseline	4 wpi	8 wpi	12 wpi	16 wpi	20 wpi
	Forelimb stride (cm) in PBS mice	6.2	6.22	5.87	6.13	6.1	6.06
		5.09	6	5.62	6.07	5.77	5.54
		5.5	5.94	4.6	5.96	5.78	6.53
		5.72	5.43	6.09	7.04	4.7	6.46
		5.06	5.95	5.47	4.9	6.77	5.59
		6.21	6.53	6.08	6.25	6.33	6.56
		5.92	6.55	6.05	5.39	6.56	5.51
		5.66	5.49	6.29	5.3	5.28	6.46
		5.96	4.86	6.25	5.59	6.48	6.46
		6.66	6.21	5.97	5.47	5.9	5.91
		6.53	5.58	6.93	5.66	5.96	5.63
		6.67	7.02	6.54	5.86	5.88	6.31
		5.95	5.99	6.21	5.39	6.27	6.52
		5.88	4.9	4.88	6.16	6.53	7.72
		6.9	6.15	6.83	6.43	5.83	6.3
		5.62	5.63	6.2	6.04	6.67	5.97
		5.49	7	5.55	6.04	6.14	5.08
		7	5.86	5.67	6.11	5.57	6.14
		5.29	6.35	6.02	5.76	6.22	6.73
		5.59	5.62	5.71	5.94	5.77	5.87
Figure 5g
		Baseline	4 wpi	8 wpi	12 wpi	16 wpi	20 wpi
	Hind-base width (cm) in α-Syn PFFs mice	2.15	2.35	2.79	2.42	2.35	2.25
		4.17	3.07	2.3	2.95	3.24	3.02
		3.47	3.49	2.27	3.13	3.74	2.14
		2.55	2.34	2.93	2.2	2.16	2.88
		3.14	3.93	2.27	3.3	3.61	2.94
		3.25	4.16	3.19	3.37	3.72	3.62
		3.51	3.58	3.45	3.36	3.48	3.21
		3.61	3.53	3.03	3.95	3.36	3.24
		3.49	3.55	3.08	3.33	3.31	3.18
		3.62	3.58	2.74	3.27	3.33	3.09
		3.4	2.98	2.07	3.47	3.24	3.47
		4.22	3.94	4.07	3.96	3.8	3.24
		3.45	3.91	2.93	3.41	2.12	3.36
		3.68	2.9	3.42	3.07	2.7	3.04
		4.33	4.57	4.33	4.69	4.14	3.88
		3.7	3.31	3.74	4.02	4.02	3.49
		3.35	3.53	2.59	3.34	3.29	3.38
		3.14	2.95	3.21	3.6	3.11	3.42
		2.99	2.91	3.41	3.39	3.51	3.04
		3.46	3.25	3.34	3.46	2.81	3.48
		Baseline	4 wpi	8 wpi	12 wpi	16 wpi	20 wpi
	Hind-base width (cm) in PBS mice	4	4.13	4.11	4.41	4.13	4.15
		3.04	3.55	3.45	3.21	3.34	3.56
		2.96	3.83	3.15	3.89	3.41	3.29
		4.37	4.05	3.72	4.14	4.4	4.04
		3.56	2.91	3.55	3.18	3.3	3.21
		3.23	3.49	3.6	3.57	3.25	4
		3.3	3.35	3.35	3.05	2.72	3.21
		3.36	2.95	2.92	3.4	2.93	2.46
		3.21	2.57	3.15	3.18	3.48	3.85
		2.74	2.06	2.32	2.17	2.51	2.19
		3.27	3.1	2.53	3.55	3.48	3.69
		3.89	3.42	3.65	3.12	3.2	3.52
		3.11	3.41	2.87	3.35	3.04	3.28
		3.29	2.78	3.29	3.21	3.28	2.86
		3.21	3.54	3.37	2.85	3.47	4.05
		3.32	2.82	3.39	3.21	2.83	3.18
		3.28	3.3	2.89	3.19	3.01	3.46
		3.54	3.22	3.52	3.52	3.07	3.29
		3.55	3.52	3.17	3.09	2.83	3.22
		3.34	3.58	3.26	3.25	2.98	3.81
Figure 5h
		Baseline	4 wpi	8 wpi	12 wpi	16 wpi	20 wpi
	Hind stride (cm) in α-Syn PFFs mice	4.7	6.1	5.15	6.33	6.32	5.79
		6.24	5.34	5.2	5.77	6.06	6.1
		6.39	5.99	4.38	6.27	6.22	5.9
		6.23	5.97	6.26	5.06	6.23	4.7
		5.44	6.46	5.76	6.66	6.38	5.82
		5.98	5.88	6.38	5.93	4.9	5.54
		6.24	6.72	6.11	7.37	5.34	7.5
		6.57	4.9	5.89	5.98	6.39	5.89
		5.78	5.9	6.16	6.59	6.05	5.92
		6.2	6.1	5.54	6.22	6.94	6.06
		6.26	6.27	6.26	6.43	6.1	6.31
		5.73	6.32	6.11	6	6.33	6.42
		6	6.05	5.37	6.86	6.26	7.1
		6.02	5.56	5.86	5.78	5.43	6.09
		6.02	6.41	5.34	5.91	5.27	5.9
		6.26	6.05	5.85	6.63	6.22	6.48
		6.08	5.97	5.83	6.4	6.26	5.88
		5.38	5.43	5.07	6.51	5.73	5.68
		5.61	5.34	6.22	5.89	6.49	5.72
		6.37	6.28	5.66	6.38	6.14	6.03
		Baseline	4 wpi	8 wpi	12 wpi	16 wpi	20 wpi
	Hind stride (cm) in PBS mice	5.73	5.65	6.21	5.33	6.05	5.7
		7.06	4.43	6.31	6.43	4.8	5.63
		5.78	5.8	4.42	6.17	6.53	6.07
		5.12	5.25	5.43	5.46	6.06	5.77
		6.56	6.75	5.97	5.9	5.88	5.66
		6.16	4.73	6.06	5.99	6.01	6.63
		5.93	6.15	5.95	6.43	6.25	5.79
		6.06	5.76	6.25	5.53	6.22	5.65
		5.4	5.67	6.83	5.71	5.71	7.58
		5.68	6.17	5.74	6.46	5.7	6.02
		5.66	6.52	5.98	5.97	5.95	6.14
		6.76	6.94	5.59	5.84	5.52	6.37
		5.95	5.59	5.64	6.78	6.09	6.37
		6.2	5.75	5.27	5.73	5.44	5.78
		5.36	5.64	5.9	6.12	6.36	6.55
		6.14	5.69	5.9	6.11	6.03	4.98
		5.81	5.69	5.85	5.98	6.01	6.58
		6.99	5.58	5.99	6.01	6.46	5.6
		6.75	6.17	5.63	5.98	6.04	6.13
		5.83	5.7	6	6.14	5.9	5.33

## Sheet: Supplementary Figure. 1
Supplementary Figure. 1f
	Sonicated PFFs Length Distribution
	14.1
	20.74
	21.03
	22.81
	26.27
	27.04
	27.04
	29.01
	31.99
	32.23
	32.48
	33.38
	34.1
	35.87
	36.75
	36.76
	37.07
	38.01
	38.49
	38.83
	40.58
	42.35
	43.96
	45.95
	50.21
	50.96
	71.24
	72.26
	73
	87.03
	91.24
	91.74
	59.1
	103.94
	61.79
	14.1
	20.74
	21.03
	22.81
	26.27
	27.04
	27.04
	29.01
	31.99
	32.23
	32.48
	33.38
	34.1
	35.87
	36.75
	37.07
	38.01
	38.49
	38.83
	40.58
	42.35
	43.96
	45.95
	50.21
	50.96
	71.24
	72.26
	73
	87.03
	91.24
	91.74
	99.1
	103.94
	61.79
	45.95
	76.1
	83.2
	81.4

## Sheet: Supplementary Figure. 2
Supplementary Figure 2a
		α-Syn PFFs mice	PBS mice
	Survival time (weeks of age)	20	88
		24	88
		24	92
		28	92
		28	92
		28	96
		28	96
		28	96
		28	96
		28	100
		28	100
		28	100
		32	100
		32	100
		32	100
		32	100
		32	104
		32	104
		32	104
		36	104
Supplementary Figure 2b
		Orthostatic hypotension	Constipation	Hypohidrosis	Hyposmia
	Onset time (weeks post-injection (wpi)) in α-Syn PFFs mice	16.1	12.8	15.4	17.5
		15.9	18.3	17.8	14.6
		17.1	17.5	18.7	16.8
		12.4	16	17.1	16
		14.2	14.7	20.6	18.9
		10.2	16.1	21.4	23.6
		15.1	18.1	16.4	16.5
		13.7	19.3	14.7	16.9
		13.4	14.2	22.8	19.8
		14.9	14.5	14.4	21.3
		Orthostatic hypotension	Constipation	Hypohidrosis	Hyposmia
	Onset time (weeks post-injection (wpi)) in PBS mice	0	0	0	0
		0	0	0	0
		0	0	0	0
		0	0	0	0
		0	0	0	0
		0	0	0	0
		0	0	0	0
		0	0	0	0
		0	0	0	0
		0	0	0	0
Supplementary Figure 2c
		Semi-quantitative grading of α-synuclein pathology	Time (min)
		0	0.955
		0	0.965
		1	1.04
		2	1.19
		3	3.27
		3	3.725
Supplementary Figure 2d
		Semi-quantitative grading of α-synuclein pathology	Time (min)
		0	1.636
		0	1.539
		1	1.58
		2	2.27
		3	5.9525
		3	8.1895
Supplementary Figure 2e
		Semi-quantitative grading of α-synuclein pathology	The number of spots
		0	448.8
		0	450.2
		1	434.4
		2	426.7
		3	245.95
		3	243.95
Supplementary Figure 2f
		Semi-quantitative grading of α-synuclein pathology	Differences between mean systolic pressure (mmHg) in the upright and supine positions
		0	-1.5
		0	1.4
		1	0
		2	-7.15
		3	-8.4
		3	-9.75

## Sheet: Western Blot
Figure 2k						Figure 2l						Figure 2m						Figure 2n						Figure 2o						Figure 2p
